# Supplementary material for: Media use and vaccine resistance
Source: PNAS Nexus. 2023 May 9;2(5):pgad146. doi: 10.1093/pnasnexus/pgad146 (PMC10178922; doi:10.1093/pnasnexus/pgad146)
Supplement: pgad146_Supplementary_Data [file pgad146_supplementary_data.zip]

Archive with 6 entries (6 files):
- PNASNEXUS-PNASNEXUS-2022-00931-s05.pdf
- PNASNEXUS-PNASNEXUS-2022-00931-s06.pdf
- PNASNEXUS-PNASNEXUS-2022-00931-s01.pdf
- PNASNEXUS-PNASNEXUS-2022-00931-s02.pdf
- PNASNEXUS-PNASNEXUS-2022-00931-s03.pdf
- PNASNEXUS-PNASNEXUS-2022-00931-s04.pdf
